# Supplementary material for: Structural and Molecular Mechanism of CdpR Involved in Quorum-Sensing and Bacterial Virulence in Pseudomonas aeruginosa
Source: PLoS Biol. 2016 Apr 27;14(4):e1002449. doi: 10.1371/journal.pbio.1002449 (PMC4847859; doi:10.1371/journal.pbio.1002449)
Supplement: S1 Data — (XLSX) [file pbio.1002449.s001.xlsx]

## Sheet: Fig1ABC
Fig1A
PAO1/EV	6.6	4.8	5.1
ΔcdpR/EV	15.9	12.4	13.1
ΔcdpR/p-cdpR	5.9	3.8	4.7
Fig1B
PAO1/EV	602	461	516
ΔcdpR/EV	1829	1552	1624
ΔcdpR/p-cdpR	564	403	452
ΔcdpR/p-cdpR-VSV	491	408	427
Fig1C
PAO1/EV	0.34	0.25	0.28
ΔcdpR/EV	1.07	1.25	1.12
ΔcdpR/p-cdpR	0.25	0.2	0.23
PAO1/p-cdpR	0.13	0.08	0.12

## Sheet: Fig3D
Fig 3D
PAO1/EV	2207	1954	1923
ΔcdpR/EV	631	458	530
ΔcdpR/p-cdpR	2143	1887	1972

## Sheet: Fig4ACDE
Fig 4A	Time (h)	PAO1	ΔcdpR	ΔcdpR/CTX-cdpR
	0	100	100	100
	12	75	33.333	77.778
	24		22.222	77.778
	36	62.5	22.222	77.778
	48	62.5	0	62.222
	60	62.5		62.222
	72	41.667		62.222
	84	20.833		31.111
	96	20.833		31.111
Fig 4C
PAO1/EV	532	514	546
ΔcdpR/EV	1043	1014	1165
ΔcdpR/p-cdpR	667	653	632
Fig 4D
PAO1/EV	0.104	0.112	0.098
ΔcdpR/EV	0.264	0.275	0.256
ΔcdpR/p-cdpR	0.124	0.143	0.126
Fig 4E
PAO1/EV	74	67	80
ΔcdpR/EV	134	120	146
ΔcdpR/p-cdpR	90	85	77

## Sheet: Fig6F
PAO1/EV	2023	1754	1870
ΔcdpR/EV	606	473	532
ΔcdpR/p-cdpR	2063	1887	1912
ΔcdpR/p-cdpRR263A	713	826	752
ΔcdpR/p-cdpRR274A	568	708	685
ΔcdpR/p-cdpRR312A/R274A	638	906	723

## Sheet: Fig7B
Time (Min)	PAO1/EV	ΔclpP/EV	ΔclpP/p-clpP	ΔclpSΔclpA/EV	ΔclpSΔclpA/p-clpSclpA
0	100	100	100	100	100
15	65	99	110	104	90
30	49	97	68	101	72
60	35	97	50	95	23
90	11	98	20	94	7

## Sheet: Fig8BCD
Fig 8B
PAO1	3.8	2.6	3.1
ΔclpSΔclpA	9.1	6.1	6.9
ΔclpSΔclpAΔcdpR	3.1	3.6	3.2
ΔclpP	8.9	7.8	8.1
ΔclpPΔcdpR	3	4.2	3.1
Fig 8C
Time (h)	PAO1		ΔclpP		ΔclpPΔcdpR		ΔclpSΔclpA		ΔclpSΔclpAΔcdpR
3	472	1571	322	171	868	838	836	703	1060	1055
6	429	973	598	309	1098	1239	748	540	1013	799
9	7545	6360	3987	2477	3941	4179	12204	12954	9045	8399
12	7231	6049	8550	8203	7912	8492	16433	17286	9463	9061
15	5260	4563	12230	12451	9359	9977	14839	17152	7130	7232
18	4298	3620	12581	13748	8745	8475	12494	14585	5676	5232
21	3700	2904	11913	12481	7518	7283	10653	11580	4364	4146
24	3381	2528	11510	12237	7154	8206	8482	9176	3785	3432
Fig 8D
	PAO1	ΔclpP	ΔclpP/CTX-clpP	ΔclpSΔclpA	ΔclpSΔclpA/CTX-clpS/clpA
0	100	100	100	100	100
12	77.7778	100	100		88.8889
24		100	88.8889		66.6667
36	66.6667	85.7143	66.6667		66.6667
48	66.6667	85.7143	66.6667		66.6667
56			66.6667
60	66.6667	85.7143		100	50
64			50
72	50	85.7143	33.3333		33.3333
80			16.6667
84	33.3333	85.7143
96	33.3333	85.7143	16.6667	100	33.3333

## Sheet: FigS3CD
Fig S3C
	wild-type PAO1			ΔcdpR
pqsH-lux	1429	1043	1186	229	190	202
pqsH-M-lux	86	108	92	78	45	57
Fig S3D
PAO1/EV	563	621	548
ΔcdpR/EV	2509	3089	2964
ΔcdpR/(p-cdpR)	594	632	601

## Sheet: FigS6AB
FigS6A
PAO1/EV	M6(tspR::Tn)/EV	M6(tspR::Tn)/p-cdpR	ΔcdpR/EV	ΔcdpR(p-cdpR)
563	2361	605	2518	574
621	2869	589	3109	632
601	2792	586	2983	609
FigS6B
PAO1/EV	M6(tspR::Tn)/EV	M6(tspR::Tn)/p-cdpR	ΔcdpR/EV	ΔcdpR/p-cdpR
5.4	15	3.6	13.8	5.3
4.3	13.5	4.9	14.9	3.6
4.5	13.4	4.2	14.2	4.1

## Sheet: FigS7A
PAO1/EV	ΔclpP/EV	ΔclpP/p-clpP	ΔclpSΔclpA/EV	ΔclpSΔclpA/p-clpSclpA
270	885	401	1135	186
259	687	386	975	81
258	780	380	1031	109

## Sheet: FigS8A
PAO1/EV	ΔclpP/EV	ΔclpP/p-clpP	ΔclpSΔclpA/EV	ΔclpSΔclpA/p-clpSclpA
1853	4921	3014	3567	2242
1624	4608	2817	3402	1668
1716	4715	2713	3145	1906
